# Supplementary material for: Health-related quality of life and its risk factors in Chinese hereditary angioedema patients
Source: Orphanet J Rare Dis. 2019 Aug 8;14:191. doi: 10.1186/s13023-019-1159-5 (PMC6686410; doi:10.1186/s13023-019-1159-5)
Supplement: Supplementary file 4 — The dataset suppoting the conclusions of this article. (XLSX 21 kb) [file 13023_2019_1159_MOESM4_ESM.xlsx]

## Sheet: 工作表2
Patient number	Type 1/2	Sex (1=male; 2=female)	Age	Onset age	Current Skin Edema (1=positive; 0=negative）	Current GI Edema (1=positive; 0=negative)	Current Laryngeal Edema (1=positive; 0=negative)	Severity	Long-term prophylaxis (1=positive; 0=negative)	Equivalent danazol dosage (mg/d)	Disease control status (1= completely controlled; 2 = partly controlled; 3 = not controlled)	Annual attack frequency	Attacks in 4 weeks before HRQoL measurement	Family History (1=positive; 0=negative)	PF	RP	BP	GH	VT	SF	RE	MH	PCS	MCS
1	1	1	51	25	1	1	0	2	1	200	2	3	0	1	100	93.75	84	67	75	100	83.33	90	55.3	54.98
2	1	1	36	15	1	0	1	3	0	NA	3	20	4	1	90	100	100	35	50	75	83.33	60	55.92	42.08
3	1	2	41	19	1	0	0	1	1	40	2	0.666667	1	0	70	100	100	62	75	100	100	90	51.34	59.78
4	1	1	34	24	0	0	0	1	1	400	1	0	0	1	79.99	18.75	21	35	56.25	12.5	66.67	40	37.85	35.51
5	1	1	31	26	0	1	0	3	0	NA	3		1	1	70	50	41	37	50	25	58.33	50	42.36	35.89
6	1	1	44	11	1	1	1	2	1	100	2		0	1	65.01	56.25	74	50	62.5	87.5	50	70	46.45	46.37
7	1	2	56	34	1	1	0	3	1	100	2	3.5	0	0	90	100	84	85	81.25	100	91.67	85	56.6	56.39
8	1	2	42	21	1	1	0	2	1	100	2	1	0	1	75	93.75	51	60	43.75	62.5	58.33	80	49.04	43.91
9	1	1	20	10	1	0	0	1	0	NA	2		0	1	70	50	41	47	68.75	75	75	75	39.43	52.68
10	2	2	43	22	0	0	0	1	1	66.6667	1	0	0	1	100	87.5	51	72	62.5	87.5	100	70	51.72	51.71
11	1	2	39	13	1	1	1	3	0	NA	2	15	2	1	95	87.5	74	57	68.75	75	91.67	75	52.29	50.47
12	1	2	36	24	1	1	0	3	0	NA	1	0	0	1	100	100	80	35	37.5	75	100	65	52.9	44.88
13	1	1	41	27	1	1	0	3	0	NA	2	10	0	1	100	100	84	67	75	87.5	91.67	70	57.77	49.78
14	1	2	25	8	1	1	1	3	1	133.333	2	3	0	0	90	75	22	62	62.5	75	83.33	60	46.15	47.44
15	1	2	48	14	1	0	0	1	1	100	1	1.25	0	1	85	100	51	60	43.75	100	91.67	70	49.82	50.3
16	2	1	24	11	1	0	0	1	1	114.286	2	2	0	1	95	93.75	72	47	68.75	100	91.67	70	52.14	51.77
17	1	2	30	15	1	1	1	3	0	NA	3		2	1	55	43.75	31	10	25	37.5	50	35	36.67	31.31
18	1	2	38	8	1	0	0	1	1	200	2	6	0	1	55	62.5	41	35	62.5	50	75	65	38.29	47.6
19	1	2	26	20	1	1	0	2	0	NA	3		1	1	70	100	72	25	12.5	100	91.67	55	47.22	43.75
20	1	2	33	7	1	1	0	3	0	NA	3		4	1	75	18.75	41	45	37.5	37.5	50	65	38.91	39.02
21	1	2	52	18	1	0	0	1	1	200	2		1	1	100	100	84	87	62.5	100	91.67	85	58.2	53.39
22	1	1	42	8	1	0	0	1	0	NA	3		0	0	60	75	52	20	37.5	62.5	75	60	40.51	43.56
23	1	2	61	18	1	0	0	1	1	100	2	3	1	0	70	68.75	62	35	43.75	62.5	66.67	45	46.89	37.83
24	1	1	30	17	0	0	0	1	1	200	1		0	0	100	100	100	72	87.5	100	100	100	56.41	61
25	1	2	41	15	1	1	0	3	1	40	2	2.5	1	0	90	87.5	62	52	43.75	87.5	100	65	49.46	48.94
26	1	1	39	29	1	0	0	1	1	200	1		0	0	90	100	84	35	62.5	75	100	70	51.55	49.67
27	1	2	38	23	0	0	0	1	1	50	1	0.1	0	1	75	87.5	62	25	68.75	100	91.67	85	42.48	58.17
28	1	2	32	19	0	0	0	2	1	200	1	0	0	1	75	100	70	20	62.5	62.5	50	55	51.33	37.42
29	1	1	54	19	1	1	0	3	1	200	2	0.7	1	1	95	87.5	74	77	81.25	87.5	83.33	80	54.89	52.82
30	1	1	27	18	0	0	0	1	1	200	1	0	0	0	95	100	84	77	75	100	91.67	70	58.11	51.5
31	1	2	31	16	1	1	0	2	0	NA	3	14	3	1	40	50	41	35	50	50	50	50	37.85	39.73
32	1	2	37	12	1	0	0	1	0	NA	2	3	1	1	95	93.75	74	67	62.5	75	100	75	53.51	50.93
33	1	1	53	24	1	1	0	3	1	40	2	3	1	0	85	75	74	27	56.25	75	83.33	75	46.03	49.22
34	1	1	30	10	1	1	0	3	1	200	1	0.833333	0	1	100	100	100	80	75	100	100	70	60.66	51.92
35	1	2	39	24	0	1	0	3	1	57.1429	1		0	1	100	100	84	57	50	87.5	100	45	58.46	42.22
36	1	2	36	21	1	1	0	3	1	57.1429	1	1.5	0	1	100	100	100	72	75	87.5	91.67	80	59.26	51.66
37	1	1	26	18	1	1	0	3	1	200	2	4	1	0	100	75	84	40	62.5	100	100	75	49.96	53.82
38	1	2	42	37	0	0	0	1	1	50	1	0	0	1	65.01	68.75	84	57	37.5	50	41.67	45	53.46	30.66
39	1	1	35	25	1	0	0	1	1	66.6667	2	2	0	1	100	100	100	77	75	87.5	100	70	60.34	50.59
40	1	2	46	23	1	0	0	1	1	42.8571	2		1	0	70	62.5	62	35	50	75	58.33	55	45.66	41.19
41	1	2	49	14	0	0	0	1	1	200	2	0.37037	0	0	100	100	84	92	75	100	83.33	80	60.21	51.97
42	1	2	38	17	1	1	1	3	1	100	2	8	1	1	100	93.75	51	45	50	100	100	60	50.25	49.04
43	1	1	24	1	1	1	0	3	1	100	1	4	1	0	100	100	100	72	75	100	100	70	59.71	51.98
44	1	2	44	12	1	1	1	3	1	200	3	3	1	1	35	6.25	32	0	0	0	0	0	35.46	9.96
45	1	2	68	18	1	1	1	3	1	200	2	2.5	0	1	60	56.25	41	55	50	87.5	58.33	60	42.32	45.63
46	1	1	31	18	1	1	0	2	1	100	1	1	0	1	100	75	74	57	75	75	50	80	54.38	44.99
47	1	1	30	20	1	0	0	1	1	100	1	3	0	0	100	68.75	84	40	25	75	58.33	35	56.7	29.49
48	1	1	32	23	1	1	0	3	1	200	3	10	3	0	65.01	50	22	10	25	37.5	25	35	39.94	25.97
49	1	1	33	13	1	1	0	2	1	85.7143	2		1	1	95	68.75	41	25	62.5	62.5	50	70	45.78	41.96
50	1	2	42	25	1	1	0	2	1	200	2	0.166667	1	1	79.99	12.5	22	20	12.5	12.5	16.67	15	41.71	15.55
51	1	1	27	17	1	1	1	3	1	66.6667	2	15	2	0	95	43.75	22	25	37.5	62.5	58.33	65	39.76	41.25
52	1	2	39	6	1	1	1	3	1	100	2		2	1	90	75	31	62	68.75	62.5	50	70	48.95	42.94
53	1	1	31	17	1	1	0	2	1	200	1	4	0	1	100	100	74	82	75	100	100	90	55.26	58
54	1	2	47	40	1	1	1	3	1	400	3	24	2	0	65.01	81.25	52	42	37.5	75	75	65	44.1	45.3
55	1	2	23	12	1	1	1	2	0	NA	2		1	0	85	50	74	52	62.5	62.5	50	55	50.95	38.36
56	1	2	35	32	0	0	0	1	0	NA	1		0	1	100	75	74	35	62.5	50	75	65	51.4	41.79
57	1	2	30	12	1	1	0	3	0	NA	2	3	1	1	90	50	0	50	62.5	50	83.33	75	37.1	50.62
58	1	1	37	25	1	1	0	2	1	28.5714	2	30	2	0	90	87.5	74	57	62.5	100	100	80	50.07	55.69
59	1	2	32	20	1	0	0	1	1	28.5714	2	1.66667	1	1	100	100	100	45	75	100	100	80	55.35	54.72
60	1	1	25	20	0	0	0	1	1	100	1	0	0	1	100	100	100	80	100	100	100	100	57.53	62.34
61	1	1	25	15	1	0	1	3	0	NA	3		3	1	100	75	74	47	75	62.5	83.33	65	52.29	45.95
62	1	2	32	14	1	1	0	3	0	NA	3	26	2	1	100	75	100	25	75	87.5	75	75	52.44	48.82
63	1	2	49	23	0	0	0	1	1	200	2	#DIV/0!	0	1	100	87.5	80	25	62.5	50	75	60	53.13	39.8
64	1	2	47	12	1	0	0	1	1	66.6667	2	1	1	1	90	81.25	100	52	68.75	75	91.67	70	54	48.93
65	1	2	63	20	1	1	1	3	1	200	2	4	0	1	100	75	74	30	68.75	87.5	83.33	75	48.95	50.62
66	1	1	27	6	1	1	0	3	1	100	2	2	2	0	100	81.25	84	25	37.5	62.5	50	60	54.48	33.94
67	1	1	31	17	1	0	0	1	1	100	2	1.5	0	1	90	68.75	64	45	68.75	62.5	50	65	50.95	40.77
68	1	1	34	10	1	0	1	2	0	NA	3	12	1	0	85	75	100	67	50	75	100	60	54.41	46.41
69	1	2	55	19	1	0	0	1	1	100	1	0.4	0	1	100	81.25	74	47	75	62.5	75	60	54.32	42.9
70	1	2	33	12	1	1	0	3	1	200	2	12	0	1	95	93.75	84	50	25	50	91.67	50	55.89	35.91
71	1	1	33	18	1	0	1	3	1	66.6667	2	10	2	1	100	62.5	62	22	18.75	50	50	65	48.15	33.48
72	1	1	55	28	1	1	0	3	1	200	2	10	0	1	95	93.75	84	42	37.5	75	91.67	85	51	48.96
73	1	2	29	16	1	1	0	2	0	NA	2	3	4	1	90	75	52	57	81.25	87.5	100	80	45.97	57.85
74	1	1	30	20	1	0	0	1	1	100	2	5	0	1	85	75	74	35	31.25	62.5	66.67	20	54.36	28.01
75	1	1	45	3	1	1	1	3	0	NA	2		1	0	90	50	41	57	50	50	50	50	48.57	35.16
76	1	1	32	12	1	1	0	3	1	66.6667	2	2	0	1	79.99	56.25	41	32	56.25	62.5	50	70	42.51	43.08
77	1	2	31	27	1	0	1	2	0	NA	1		0	1	100	100	100	95	87.5	100	100	80	61.45	55.74
78	1	2	18	12	0	0	0	1	1	66.6667	1	0.333333	0	0	70	75	51	0	43.75	75	66.67	55	40.92	42.14
79	1	2	28	8	1	1	1	3	1	200	1		1	0	100	62.5	41	40	62.5	50	58.33	60	48.1	39.3
80	1	1	29	13	0	1	0	3	1	150	2	2.5	1	1	90	50	62	22	43.75	37.5	58.33	65	44.66	37.88
81	1	2	63	28	0	0	0	1	1	50	1	0	0	1	50	50	31	32	50	50	50	55	37.26	40.53
82	1	1	40	8	1	1	0	2	1	66.6667	2	2	1	0	100	100	74	70	50	75	75	65	58.46	41.72
83	1	2	32	8	1	1	0	3	1	200	2	6	1	1	70	25	22	30	37.5	37.5	33.33	55	37.16	34.48
84	1	2	29	18	1	0	0	1	0	NA	2	6	0	0	65.01	93.75	80	62	75	87.5	75	75	50.96	51.58
85	1	1	53	14	1	1	0	3	1	100	1		1	1	90	81.25	80	82	81.25	100	66.67	75	56.53	50.32
86	1	1	60	10	0	1	0	2	0	NA	1		0	1	100	100	100	92	87.5	100	100	75	61.67	54.5
87	1	1	34	29	0	1	0	3	0	NA	2		1	1	100	75	52	57	43.75	62.5	41.67	35	57.04	28.07
88	1	2	33	16	1	1	1	3	0	NA	2		1	1	95	75	74	57	75	75	75	80	51.56	49.97
89	1	2	55	14	1	0	0	1	1	40	2	2	0	1	100	100	100	45	75	100	100	80	55.35	54.72
90	1	1	53	8	0	0	0	1	0	NA	1		0	1	100	100	100	82	100	100	100	100	57.77	62.32
91	1	1	56	23	0	0	0	1	0	NA	1		0	1	100	100	84	25	68.75	100	75	80	52.85	50.26
92	1	2	55	18	1	1	0	2	1	100	2	3.33333	0	0	40	31.25	41	32	62.5	50	50	60	34.14	44.52
93	1	2	36	15	1	1	1	3	1	100	2	6	1	0	95	68.75	62	30	43.75	62.5	50	45	51.69	32.65
94	1	2	57	23	0	0	0	1	1	66.6667	1	0	0	0	79.99	50	52	45	25	50	50	60	45.44	35.44
95	1	2	32	24	1	1	1	3	1	100	1	12	0	0	100	100	100	52	81.25	87.5	75	65	60.04	45.67
96	1	1	40	23	0	0	0	1	1	40	1		0	1	95	100	100	67	68.75	87.5	91.67	65	59.5	47.62
97	1	2	39	12	1	1	0	2	0	NA	2		2	1	79.99	56.25	22	15	62.5	37.5	66.67	70	36.88	44.98
98	1	1	31	24	1	0	1	1	1	200	1	8	0	1	79.99	62.5	72	50	37.5	75	58.33	65	49.02	40.94
99	2	2	43	35	0	0	0	1	1	30	1	0.833333	0	1	100	75	62	20	50	87.5	75	55	48.95	42.47
100	1	1	27	22	1	0	0	1	1	200	1	6	1	1	85	75	74	42	56.25	50	75	50	51.44	38.54
101	1	1	23	18	1	1	0	3	0	NA	2	3	0	1	65.01	75	84	37	43.75	62.5	75	45	49.25	38.63
102	1	2	24	15	1	1	1	3	0	NA	2	2	1	1	85	68.75	74	10	50	62.5	66.67	65	45.67	42.01
103	1	2	22	21	1	1	1	2	1	200	3	0.5	0	1	100	93.75	52	5	50	62.5	91.67	30	49.88	36.12
104	1	1	41	16	1	0	1	3	1	200	1	10	4	0	45	37.5	22	35	81.25	25	25	70	34.85	41.94
